# Supplementary material for: Antibody Fc Glycosylation Discriminates Between Latent and Active Tuberculosis
Source: J Infect Dis. 2020 Feb 15;222(12):2093–102. doi: 10.1093/infdis/jiz643 (PMC7661770; doi:10.1093/infdis/jiz643)
Supplement: jiz643_suppl_Supplemental_Table [file jiz643_suppl_supplemental_table.xlsx]

## Sheet: Sheet1
tbdx	age	gender	ethnicity	hba1c	bmi_sas	bcg	cd107a	ifng	mip1b	adnp	adcc	adcp	ppdelisa1000	ppdelisa333	ppdelisa111	ppdelisa37	spigg	ppdigg	cfigg	cigg	spigg1	ppdigg1	cfigg1	cigg1	spigg2	ppdigg2	cfigg2	cigg2	spigg3	ppdigg3	cfigg3	cigg3	spigg4	ppdigg4	cfigg4	cigg4	w_G2S2	w_G2S2B	w_Man3	w_G2S2F	w_G2S2FB	w_G1S1	w_Man3N2F	w_G1S1F	w_G2S1	w_G2S1F	w_G0	w_G2S1FB	w_G0B
LTB	55	male	Hispanic-White	5	29.8		-0.503	0.229	0.142	13.0777	0.296667	11.2562	0.842	0.718	0.288	0.106	9080.12	7183.62	9837	10501.1	5191	5238.88	6871.62	7271.88	620	198.5	339	391.75	660.5	351.25	461.5	512.875	333.875	350.625	419.25	430.5	0.375005	0	0	0.489421	0.275766	0.0803248	0.0481015	2.35347	0.539157	9.97126	0	0.380142	0.118853
LTB	38	female	Hispanic-White	5.6	19.2	1	0.881	1.684	0	12.6903	0.726667	12.7747	0.356	0.411	0.188	0.094	7449.12	8132.88	10550.8	11316.9	3721.5	3570.88	4929.38	5025.38	272	201	272.75	284.25	285	331	422.75	485.875	144.625	132.125	181.5	212	0.53551	0	0.019374	1.45275	0.894536	0.163166	0.0723499	4.24988	1.43988	23.6478	0.257766	0.693833	0.206001
LTB	23	female	Hispanic-White	4.1	27.4	1	1.285	3.963	0.511	14.3007	0.54	16.286	0.24	0.208	0.114	0.064	7198.62	8725.12	11005.2	13286.4	18.5	23.375	45.625	33.375	78	113.5	138	326.25	537.5	580.75	690	764.625	121.125	117.625	194	180.75	0.264015	0	0	0.462399	0.286389	0	0	1.97141	0.405221	5.97539	0	0.335612	0.202859
LTB	27	female	Hispanic-White	5.1	26.2	1	1.573	2.892	1.813	10.8439	0.976667	15.2043	0.361	0.148	0.06	0.043	9383.62	9706.12	13816.8	16866.6	8609.75	10646.6	13067.9	14892.1	31.75	45.75	54.75	68.75	181.25	192.5	304.25	304.375	59.125	67.375	97	90.25	0.40631	0.0475479	0	0.505998	0.223293	0.151445	0.113943	1.21673	1.37793	13.1612	1.15454	0.190861	0.101027
LTB	41	male	Hispanic-White	3.9	.	1	0.709	0.4248	1.4658	14.0983	0.596667	8.48534	0.441	0.275	0.063	0.024	7821.12	8077.88	11454.2	10109.9	5970.25	5304.88	7292.38	7465.12	132.5	144.5	244.75	262.75	50	68.25	98.75	85.625	262.875	275.625	384.25	415.75	2.58738	0.281258	0	0.656564	0.3671	0.0838221	0.0496116	2.42806	1.79043	9.92219	0.262575	0.379598	0.217634
LTB	32	male	Hispanic-White	5	26.2	1	1.645	3.409	1.944	11.2269	0.84	19.8569	0.327	0.36	0.104	0.053	9824.62	10444.6	14561	14807.9	5753	6351.38	8683.12	9222.62	266.25	345.5	536.75	501.5	156.25	153.75	217.25	234.875	131.875	160.875	207.5	224.25	0.411886	0.0327862	0	0.444672	0.233194	0.126319	0.0654305	2.17156	0.759903	8.25887	1.92445	0.0963717	0.1381
LTB	32	female	Hispanic-White	5.5	26.4	1	2.4029	3.3648	3.0449		0.726667	16.9034	0.435	0.339	0.087	0.039	7041.12	8832.38	13630.8	12883.6	2315.75	3125.12	4281.62	4545.88	403.5	451.5	679.5	670	455	580	706.25	766.375	66.125	79.375	92.25	109	0.366585	0	0	0.808738	0.384807	0.0855722	0	3.82288	0.634378	13.4649	0	0.32103	0.137023
LTB	44	male	Hispanic-White	5.2	23.9	1	2.548	3.559	1.95	10.3227	0.566667	19.9167	0.858	0.872	0.626	0.49	7224.62	8610.88	10927	12078.4	5735.75	6470.88	9566.88	8588.38	168.25	142	241	273.25	437.75	352.75	441.75	504.125	242.625	250.375	340.75	334.75	0.349165	0	0	0.421791	0.278773	0.17151	0.0821236	2.676	0.646653	7.45118	0.714531	0.248885	0.145253
LTB	24	male	Hispanic-White	4.9	24.5	1	0.921	1.481	0.79	12.9628	0.61	20.13	0.305	0.201	0.113	0.06	6624.38	7693.12	11643.8	10563.9	1755	1809.62	2852.38	3050.12	314.25	355.25	432.5	550.75	453.5	492.5	620.75	689.125	46.375	47.875	78	68.25	0.633155	0.0537416	0	0.921082	0.564821	0	0	2.83229	0.554144	14.8448	0	0.572651	0.135244
LTB	42	female	Hispanic-White	5.2	20.5	1	0.924	0.95	1.172	13.1061	0.653333	15.2529	0.376	0.3	0.156	0.054	11229.1	11301.9	14728	15571.1	8119.5	9251.12	11962.9	12488.4	900.75	629.5	902.25	1118.25	354.5	312.75	433.25	449.375	183.625	196.875	284.75	290.25	0.493333	0.0480572	0	0.617685	0.606824	0.144986	0.118107	1.87423	1.20876	10.8501	1.67603	0.241101	0.158833
ATB	18	female	Hispanic-White	4.8	16.6	1	0.168	2.267	0.092		0.88	11.6095	0.792	0.584	0.265	0.096	9692.62	7097.12	9214.25	12977.4	7958	5863.88	6260.12	7328.38	222.75	137.5	211	346.5	327.25	368.75	476.25	551.875	146.375	140.625	193	291.75	0.462357	0	0	0.493686	0.388977	0.0910417	0	2.49177	0.389608	7.29848	0	0.418624	0.258197
ATB	42	male	Hispanic-White	6.9	25	1	0.391	1.5827	0.3667	13.5323	1.38667	13.2259	1.261	1.225	1.096	0.894	9289.88	7399.62	10985.2	15428.1	8989.75	9331.12	12991.4	15311.6	969	601.75	726.5	1666	184	191.5	252.75	261.875	61.375	53.625	94	83.5	0.289265	0	0	0.274825	0.330065	0.134318	0	2.00721	0.314249	2.62906	0	0.30829	0.362154
ATB	28	male	Hispanic-White	5.4	24.7	1	0.806	3.169	1.068	17.2139	0.736667	16.2699	1.158	1.121	0.86	0.518	14714.6	9888.12	12237.8	20324.9	5451.5	4708.12	6336.62	7550.38	827.75	241.25	350.5	535.25	643	705.5	889	938.375	113.875	123.625	138.75	159	0.908456	0.182337	0	0.537934	0.353177	0.107909	0.0728137	2.31794	0.780377	6.61818	1.21585	0.182337	0.238409
ATB	23	male	Hispanic-White	5	21.9	1	0.979	2.547	1.829	10.4498	0.463333	17.2404	0.466	0.551	0.277	0.125	10992.1	10069.9	13975	15959.4	4618.5	4948.12	7150.88	8242.38	233.25	115	177	249.75	687.5	682.25	809.75	893.125	108.125	123.625	182	189	1.106	0.0765978	0	0.718023	0.822612	0.205707	0.0559836	2.16405	1.3933	3.52068	0.452426	0.527722	0.403169
ATB	17	male	Hispanic-White	3.7	22.2	1	1.22375	2.77375	1.3525	14.6453	0.826667	15.5266	0.545	0.904	0.591	0.314	37958.6	10359.4	13276.2	15940.9	23267.8	9556.38	13482.1	13019.4	44.75	60.5	96.25	125.5	19419	605.5	817.25	818.125	34.125	43.375	40.75	40.75	0.230357	0	0	0.265044	0.205009	0.143195	0	1.42039	0.320633	4.46128	0.659943	0.162762	0.34687
ATB	19	female	Hispanic-White	4.9	14.7	1	0.348	0.805	0.379	11.1957	0.843333	12.0614	0.619	0.412	0.137	0.086	8260.12	8369.88	12088.2	13348.6	7139.5	7824.38	9116.88	10023.4	107.5	87.75	112.75	137.75	68.25	89	124.75	136.875	50.875	45.125	69	87.75	0	0	0	0.272711	0	0.251038	0	1.56041	0	3.43959	0.409066	0	0.501174
ATB	38	male	Hispanic-White	6.5	23.4	0	0.327	2.361	0.12	11.2774	1.07	17.6938	0.499	0.423	0.107	0.06	6785.62	7521.12	11688.5	10905.6	4034.75	5502.12	7722.38	5969.88	407.5	285.25	361.5	450.25	229.75	241.75	315	291.375	314.375	432.125	538	526.75	0.302867	0	0	0.528555	0.345298	0.115221	0	2.70386	0.401263	5.81191	0	0.068767	0.428331
ATB	26	female	Hispanic-White	5.4	15.3	1	0	0.929	0.065	14.6978	0.923333	17.6015	1.009	0.833	0.432	0.216	25371.1	8245.38	11772.8	13437.4	23262	9390.12	12761.9	14793.9	155.5	148.75	242	311.75	455.5	493	685	731.375	126.375	166.125	220.25	244.25	0.304759	0.149424	0	0.419372	0.336286	0.126764	0	1.7944	0.334315	5.72014	0.551719	0.300818	0.404265
ATB	22	female	Hispanic-White	4.8	18.4	0	0.58	0.967	1.673	14.577	1.06	19.3826	0.397	0.238	0.14	0.081	5258.62	6890.88	8099.25	10066.1	4947.75	6654.62	8895.88	9189.62	126.5	130.25	191.75	231	293.75	309.5	426.25	475.875	125.625	138.625	214.75	173.25	0.704433	0	0	0.752387	0.504156	0.150529	0	2.11176	0.657761	10.7229	0	0.484153	0.139502
ATB	30	female	Hispanic-White	5.7	19.8	1	0.933	2.944	0.929		3.70667	12.7685	0.599	0.34	0.162	0.065	7084.38	6941.12	11567.2	13799.6	5681	6059.62	10122.9	10619.4	398.75	100.25	133.25	204	258.5	290.25	377.5	412.375	135.625	151.375	200	210.75	0.345696	0	0	0.504753	0.318529	0.123596	0	1.59203	0.320603	3.33357	0	0.379498	0.320188
ATB	76	male	Hispanic-White	6.2	28	0	0	1.3799	0	12.9172	0.94	15.4787	0.456	0.383	0.18	0.082	9983.38	11000.1	14357.2	16682.1	104.5	55.875	353.125	751.375	237.75	263.75	303.25	454.75	746.25	784.25	1069	1190.88	101.875	118.625	154	163.5	1.10613	0	0	0.476339	0.424542	0.0714025	0.175239	2.81882	1.52438	6.30375	2.88539	0.107709	0.413408
ATB	76	male	Hispanic-White	6.3	20.1	0	0	0.81875	0	13.8565	0.69	13.9209	1.048	0.803	0.487	0.229	11931.6	9698.12	13600.2	16313.9	10359	9946.38	14325.9	13601.9	478.25	454.25	550.25	756.75	243.25	264.5	350	354.625	154.875	155.625	276.75	246.75	0.321215	0	0	0.221748	0.327146	0.111786	0	1.8917	0.314371	2.80424	1.76166	0.156501	0.256424
ATB	29	male	Hispanic-White	5.6	23.3	1	0.0381	0.4315	0		0.996667	10.6439	0.021	0.175	0.06	0.038	11137.6	13794.6	17285.8	17609.9	7312	8607.12	10545.6	11146.9	338.25	158.25	307.75	329.25	176.25	201.5	262	290.875	57.625	65.875	92	98.75	0.682095	0	0	0.799459	0.488247	0.286816	0.0850559	3.4596	0.583193	10.6636	0.9099	0.204728	0.225827
ATB	20	female	Hispanic-White	4.8	17.5	1	1.216	1.612	1.634	14.0179	0.476667	18.229	1.026	0.999	0.954	0.81	10115.1	9716.12	11923	16490.1	4372.5	3643.62	5471.12	6166.12	367	293.25	269.75	979.25	623.75	435.5	523	561.125	87.625	89.625	127.25	107.5	0.504693	0	0	0.312286	0.210389	0.163636	0	2.11048	0.326672	3.65993	0.347052	0.191208	0.424374
ATB	26	male	Hispanic-White	6.2	19.1	1	0.915	0.273	1.025	16.254	1.03667	15.046	1.288	1.029	0.805	0.475	11709.6	9788.62	13628.2	14024.6	7908.25	8534.62	12403.4	13846.9	769.25	350.75	507.75	819.25	309.75	231.25	322.5	328.125	46.375	52.375	81.75	78	0.413479	0	0.0904683	0.7985	0.477189	0.137614	0	2.04382	0.241461	6.93739	0.202598	0.0492691	0
ATB	25	female	Hispanic-White	4.9	17.3	1	2.396	3.599	2.561	14.8893	0.29	24.0434	1.334	1.021	0.514	0.22	8050.12	7912.12	10653.5	10239.9	4620	5813.12	7321.62	8829.12	280.25	265.25	389.75	479.5	2863.25	501.25	634	1007.38	160.125	168.375	186.25	234.25	0.302032	0	0	0.462367	0.380852	0.154721	0.0633257	2.67472	0.524121	6.97548	0	0.410494	0.228826
ATB	26	male	Hispanic-White	4.3	22	0	0.486	1.862	-0.371	11.7482	0.92	16.8887	0.35	0.377	0.093	0.047	8355.88	8217.88	9673	10558.4	3878	3394.12	5569.88	5748.38	823.25	415.25	572.25	758.25	462.5	228.25	350.5	356.375	127.625	147.875	196	203.75	0.300129	0	0	0.634691	0.322744	0.189386	0.0437718	3.20453	0.316324	7.37365	0.709249	0.117746	0.313844
ATB	32	male	Hispanic-White	5.9	22	1	1.474	3.158	1.584	11.5523	0.7	18.8312	0.776	0.579	0.338	0.155	24664.9	9331.62	11864.8	13603.4	14061	2698.62	4487.88	4140.12	337.25	334.25	449.75	731.5	652.75	761.25	1045.75	1014.62	79.875	96.125	109.25	120.5	0.393849	0	0	0.513623	0.423523	0.162935	0	2.41597	0.4273	7.32344	0.603723	0.365794	0.202859
ATB	22	female	Hispanic-White	4.5	25.7	1	0.883	0.845	1.989	18.931	0.7	14.2748	0.17	0.249	0.086	0.045	4763.12	5786.88	7121	7832.88	3823.5	4662.88	5684.88	6533.62	164.25	151.25	221	311.5	204.25	246.25	355	375.375	248.875	309.875	411	402.75	0.307641	0	0	0.676896	0.267274	0.130025	0	2.39994	0.35502	10.5017	0.198437	0.236042	0.273648
ATB	60	male	Hispanic-White	4.7	21.9	1	0.992	1.92	1.151	11.6678	0.523333	17.8495	1.332	1.078	0.757	0.427	14033.6	10848.6	14276.2	17979.9	4623	4793.88	5476.62	6059.38	681.75	468.5	686.25	1428.25	418.5	448.25	626.5	644.875	121.625	172.875	221.5	191.25	0.818577	0	0	0.437272	0.507839	0.122397	0.119234	2.06104	1.3617	4.59123	1.01081	0.220948	0.303438
[truncated: 142 more columns]
